# Supplementary material for: Attitudes and Preparedness of Non-Frontline Physicians in Saudi Arabia Toward the COVID-19 Pandemic
Source: Disaster Med Public Health Prep. 2021 Jan 8:1–8. doi: 10.1017/dmp.2021.10 (PMC8010289; doi:10.1017/dmp.2021.10)
Supplement: Supplementary file 1 [file dmpsup.zip]

Archive with 3 entries (3 files):
- S1935789321000100sup001.doc
- S1935789321000100sup002.doc
- S1935789321000100sup003.pdf
